# Supplementary material for: Effects of Haptic Information on the Perception of Dynamic 3-D Movement
Source: PLoS One. 2014 Sep 2;9(9):e106633. doi: 10.1371/journal.pone.0106633 (PMC4152328; doi:10.1371/journal.pone.0106633)
Supplement: Table S1 — Probablity of response 'protrude' for every participant. (XLSX) [file pone.0106633.s001.xlsx]

## Sheet: Table S1
Table S1
Probablity of response 'protrude' for every participant.
	Experiment 1														Experiment 2														Experiment 3
	Direction of hand movement		Given height (mm)												Direction of hand movement		Given height (mm)												Direction of hand movement		Given height (mm)
		Subject No.	-20	-10	-6	-3.6	-1.2	1.2	3.6	6	10	20				Subject No.	-20	-10	-6	-3.6	-1.2	1.2	3.6	6	10	20				Subject No.	-20	-10	-6	-3.6	-1.2	1.2	3.6	6	10	20
	Push-back	s1	0	0.25	0.375	0.375	0.375	0.25	0.375	0.5	0.75	1			Push-back	s1	0	0	0.25	0.5	0.125	0.25	0.25	1	1	1			Push-back	s1	0	0	0.125	0.25	0.375	0.375	0.25	0.5	0.875	1
		s2	0	0	0.125	0.143	0.286	0.333	0.125	0.375	1	1				s2	0	0	0.125	0.286	0.286	0.375	0.286	0.429	0.857	1				s2	0	0	0.125	0.5	0.875	0.375	0.375	0.75	0.857	1
		s3	0.125	0.333	0.571	0.571	0.875	0.667	0.833	0.833	1	1				s3	0.25	0.5	0.25	0.5	0.5	0.625	0.75	0.75	1	1				s3	0.125	0.125	0.625	0.75	0.5	0.625	0.5	0.75	0.75	1
		s4	0	0	0.25	0.429	0.429	0.333	0.75	0.75	1	1				s4	0	0	0.375	0.375	0.5	0.375	0.375	0.875	1	1				s4	0.125	0	0.375	0.5	0.5	0.625	0.625	0.75	1	1
		s5	0	0	0	0.125	0	0.875	0.625	0.75	0.625	1				s5	0	0	0	0	0.125	0.5	0.75	0.75	0.875	1				s5	0	0	0.125	0	0.143	0.625	0.875	1	0.875	1
		s6	0	0	0	0	0.125	0.625	0.875	1	1	1				s6	0	0	0	0	0.125	0.375	0.75	1	1	1				s6	0	0	0	0	0	0.375	0.75	1	1	1
		s7	0	0	0	0.25	0.25	0.375	0.875	1	1	1				s7	0	0	0.125	0	0.25	0.375	1	1	1	1				s7	0	0	0	0	0	0.75	0.75	1	1	1
		Mean	0.018	0.083	0.189	0.27	0.334	0.494	0.637	0.744	0.911	1				Mean	0.036	0.071	0.161	0.237	0.273	0.411	0.594	0.829	0.962	1				Mean	0.036	0.018	0.196	0.286	0.342	0.536	0.589	0.821	0.908	1
	Pull-away	s1	0	0	0.25	0.25	0.125	0.125	0	0.375	0.75	1			Pull-away	s1	0	0	0.125	0.125	0.125	0.5	0	0.375	0.75	1			Pull-away	s1	0	0	0	0.375	0.125	0.25	0.25	0.25	1	1
		s2	0	0	0	0	0	0.143	0.4	0.333	0.75	1				s2	0	0	0	0.143	0.25	0.167	0	0.25	0.857	1				s2	0	0	0	0.25	0.833	0.167	0.5	0.429	1	1
		s3	0	0.167	0.429	0.625	0.429	0.5	0.571	0.667	0.75	1				s3	0	0	0.25	0.5	0.625	0.5	0.375	0.375	0.625	1				s3	0	0.625	0.25	0.375	0.333	0.5	0.75	0.571	1	1
		s4	0	0	0.167	0.25	0.25	0.333	0.5	0.714	1	1				s4	0	0	0.375	0.5	0.125	0.625	0.625	0.857	0.875	1				s4	0	0	0.125	0.333	0.333	0.857	0.625	1	0.875	1
		s5	0	0	0	0	0	0	0.25	0.5	0.571	0.875				s5	0	0	0	0	0	0.125	0.5	0.125	0.5	1				s5	0	0	0	0	0.333	0.5	0.75	0.625	0.875	1
		s6	0	0	0	0	0	0.125	0.375	0.75	1	1				s6	0	0	0	0	0	0.375	0.625	0.75	1	1				s6	0	0	0	0	0.125	0.5	0.625	1	1	1
		s7	0	0	0	0	0	0.25	0.25	0.75	1	1				s7	0	0	0	0	0	0	0.375	0.75	0.75	1				s7	0	0	0	0	0	0.125	0.375	0.875	1	1
		Mean	0	0.024	0.12	0.161	0.115	0.211	0.335	0.584	0.832	0.982				Mean	0	0	0.107	0.181	0.161	0.327	0.357	0.497	0.765	1				Mean	0	0.089	0.054	0.19	0.297	0.414	0.554	0.679	0.964	1
	No-move	s1	0	0	0.143	0.286	0.286	0.286	0.714	0.857	1	1			No-move	s1	0	0	0.286	0.286	0.286	0.429	0.571	0.857	1	1			No-move	s1	0	0.143	0.143	0.286	0.286	0.429	0.714	0.714	0.857	1
		s2	0	0	0	0.25	0.25	0	0.25	0.25	0.75	0.75				s2	0	0	0	0.25	0.25	0.25	0.25	0.5	0.75	0.75				s2	0	0.25	0	0.25	0.5	0.25	0.25	0.5	1	1
		s3	0.333	0.167	0.833	0.5	0.667	0.833	0.5	0.833	1	1				s3	0	0.333	1	0.167	0.5	0.667	0.833	0.5	1	1				s3	0	0.5	0.667	0.167	0.667	0.5	0.667	0.5	0.5	1
		s4	0	0.167	0	0.5	0.5	0.5	0.833	0.833	1	1				s4	0	0	0.25	0.75	0.5	0.5	0.5	1	1	1				s4	0	0	0.25	0.5	0.25	0.5	0.75	0.75	1	1
		s5	0	0	0	0	0	0.25	0.5	1	1	1				s5	0	0	0	0	0.25	0.5	1	1	1	1				s5	0	0	0	0	0	0.25	1	1	1	1
		s6	0	0	0	0.25	0.5	0.5	1	1	1	1				s6	0	0	0	0	0	0	0.5	1	1	1				s6	0	0	0	0	0	0.25	0.5	1	1	1
		s7	0	0	0	0	0	0.25	1	1	1	1				s7	0	0	0	0	0	0.5	0.5	0.75	1	1				s7	0	0	0	0.25	0.5	0.75	0.75	1	1	1
		Mean	0.048	0.048	0.139	0.255	0.315	0.374	0.685	0.825	0.964	0.964				Mean	0	0.048	0.219	0.208	0.255	0.407	0.593	0.801	0.964	0.964				Mean	0	0.128	0.151	0.208	0.315	0.418	0.662	0.781	0.908	1
